# Supplementary material for: Synthesis, Antifungal, and Antibacterial Activities of Novel Benzoylurea Derivatives Containing a Pyrimidine Moiety
Source: Molecules. 2023 Sep 7;28(18):6498. doi: 10.3390/molecules28186498 (PMC10535663; doi:10.3390/molecules28186498)
Supplement: Supplementary file 1 [file molecules-28-06498-s001.zip]

Archive with 1 entries (1 files):
- molecules-2585733-supplementary.pdf
